# Supplementary material for: Functional Characterization, Antimicrobial Effects, and Potential Antibacterial Mechanisms of NpHM4, a Derived Peptide of Nautilus pompilius Hemocyanin
Source: Mar Drugs. 2022 Jul 16;20(7):459. doi: 10.3390/md20070459 (PMC9317327; doi:10.3390/md20070459)
Supplement: Supplementary file 1 [file marinedrugs-20-00459-s001.zip]

Archive with 1 entries (1 files):
- marinedrugs-1725412-supplementary.pdf
